# Supplementary material for: Imperfect and askew: A review of asymmetric genitalia in araneomorph spiders (Araneae: Araneomorphae)
Source: PLoS One. 2020 Jun 15;15(6):e0220354. doi: 10.1371/journal.pone.0220354 (PMC7295216; doi:10.1371/journal.pone.0220354)
Supplement: S1 Data — Standard views of sexual structures used to aid in DA comparison. One comparative plates of the epigyna ventral view is given. Scalebars = 0.5 mm. Individual pictures of five female specimens are also included. (ZIP) [file pone.0220354.s001.zip]

Archive with 7 entries (6 files):
- S1_Comp_pic_female/Asym_gen_COMP_EPI.jpg
- S1_Comp_pic_female/Female/
- S1_Comp_pic_female/Female/Teuta_polit_fp_epiv_06_RMNH.5084632.JPG
- S1_Comp_pic_female/Female/Teuta_polit_fp_epiv_07_RMNH.5084632.JPG
- S1_Comp_pic_female/Female/Teuta_polit_fp_epiv_08_RMNH.5084641.JPG
- S1_Comp_pic_female/Female/Teuta_polit_fp_epiv_09_RMNH.5084647.JPG
- S1_Comp_pic_female/Female/Teuta_polit_fp_epiv_10_RMNH.5084647.JPG
